# Supplementary material for: A PMAxxTM qPCR Assay Reveals That Dietary Administration of the Microalgae Tetraselmis chuii Does Not Affect Salmonella Infantis Caecal Content in Early-Treated Broiler Chickens
Source: Vet Sci. 2022 Sep 8;9(9):487. doi: 10.3390/vetsci9090487 (PMC9503589; doi:10.3390/vetsci9090487)
Supplement: Supplementary file 1 [file vetsci-09-00487-s001.zip]

Archive with 3 entries (3 files):
- Figure S1.pdf
- Supplementary Data.xlsx
- Table S1 and Table S2.pdf
