# Supplementary material for: A PMAxxTM qPCR Assay Reveals That Dietary Administration of the Microalgae Tetraselmis chuii Does Not Affect Salmonella Infantis Caecal Content in Early-Treated Broiler Chickens
Source: Vet Sci. 2022 Sep 8;9(9):487. doi: 10.3390/vetsci9090487 (PMC9503589; doi:10.3390/vetsci9090487)
Supplement: Supplementary file 1 [file vetsci-09-00487-s001.zip › Supplementary Data.xlsx]

## Sheet: 3.1. Amplification of invA 
		Culture 1 (day 1)			Culture 2 (day 2)			Culture 3 (day 3)
		DNA concentration (ng/μL): 16,1			DNA concentration (ng/μL): 15,5			DNA concentration (ng/μL): 15,6
		Dilution	Ct1x		Dilution	Ct2x		Dilution	Ct3x
		-1	16.93		-1	16.94		-1	17.07
		-2	20.19		-2	20.49		-2	20.88
		-3	23.9733		-3	24.2567		-3	24.2467
		-4	28.83		-4	28.81		-4	28.8767
		-5	32.5633		-5	32.4567		-5	32.62
				Average Ct values used for calculating efficiency, R2 coefficient, Slope, and intercept
				Dilution	Aveage Ct values
				-1	16.98
				-2	20.52
				-3	24.16
				-4	28.84
				-5	32.55

## Sheet: 3.2. Inhibitory effects of PMAx
			Viable (Log10 Salmonella load)	Non-Viable Pmaxx (Log10 Salmonella load)
	Day 1	Mean 1	6.08369	2.65743
	Day 2	Mean 2	6.14245	2.97789
	Day 3	Mean 3	5.86204	2.91647
		*Means are averages of three measurements

## Sheet: 3.3. Quantification of S. Infan
		Control (Log10 Salmonella load/gram of caecal content)	Se (Log10 Salmonella load/gram of caecal content)	SeTc (Log10 Salmonella load/gram of caecal content)
	Bird 1	0	4.27487	3.67044
	Bird 2	0	4.63895	4.43421
	Bird 3	0	3.49864	3.34553
	Bird 4	0	3.78349	4.02918
	Bird 5	0	0	3.80308
	Bird 6	0	0	4.1992
	Bird 7	0	3.94461	0
	Bird 8	0	4.46091	0
